# Supplementary material for: Venous Thrombosis Risk after Cast Immobilization of the Lower Extremity: Derivation and Validation of a Clinical Prediction Score, L-TRiP(cast), in Three Population-Based Case–Control Studies
Source: PLoS Med. 2015 Nov 10;12(11):e1001899. doi: 10.1371/journal.pmed.1001899 (PMC4640574; doi:10.1371/journal.pmed.1001899)
Supplement: S1 Table — (XLSX) [file pmed.1001899.s004.xlsx]

## Sheet: S4 Table
S1 Table. Basic characteristics of cases and controls of the derivation cohort
	Cases				Controls
Acquired predictor variables	no.	%		no.**	%
All	4446			6118
Age
0-34	819	0.201		1306	0.213468
35-54	2037	0.47		2931	0.479078
55-70	1590	0.357625		1881	0.307453
Sex
Female	2422	0.544759		3284	0.536777
Male	2024	0.455241		2834	0.463223
Body Mass Index (BMI)
0-25	1723	0.387539		3057	0.499673
26-30	1820	0.409357		2242	0.36646
31-35	663	0.149123		649	0.10608
>35	240	0.0539811		170	0.0277869
Smoking
never	1494	0.336032		2439	0.39866
former	1355	0.304768		1722	0.281465
current	1597	0.359199		1957	0.319876
Varicose veins	1433	0.322312		1180	0.192873
Cancer within the past 5 years	424	0.0953666		112	0.0183066
Congestive heart failure	68	0.0152946		50	0.00817261
Comorbidity *	539	0.121233		380	0.0621118
Rheumatoid arthritis	147	0.0330634		138	0.0225564
Chronic kidney disease	60	0.0134953		25.8	0.00421706
Chronic Obstructive Pulmonary Disease (COPD)	297	0.0668016		198	0.0323635
Multiple Sclerosis (MS)	35.2	0.00791723		18.2	0.00297483
Cardiovascular disease *	531.8	0.119613		468.2	0.0765283
- Angina Pectoris (AP)	331.6	0.0745839		280.6	0.0458647
- Heart attack	453.8	0.102069		395	0.0645636
Cerebrovascular events *	109	0.0245164		95	0.015528
Stroke	45	0.0101215		35	0.00572082
Transient Ischemic Attack (TIA)	63.8	0.01435		59.6	0.00974175
Claudication	421.2	0.0947368		396	0.064727
Family history of VTE (first-degree)
1 family member	1271	0.285875		1007	0.164596
>1 family member	361	0.0811966		207	0.0338346
Hospital admission within the past 3 months	793	0.178363		164	0.0268061
Bedridden within the past 3 months	573	0.12888		230	0.037594
Paralysis (partial)	51	0.011471		16	0.00261523
Surgery within the past 3 months	742	0.166892		170	0.0277869
Pregnancy or puerperium	170	0.0382366		89	0.0145472
Current use of antipsychotic medication	45	0.0101215		21	0.00343249
Current use of tamoxifen	21	0.00472335		3	0.000490356
Current use of hormonal replacement therapy	128.4	0.0288799		165	0.0269696
Current use of oral contraceptives	763	0.171615		1184	0.193527
Superficial vein thrombosis	420	0.0944669		109	0.0178163
Hepatitis*	16.2	0.00364372		7.8	0.00127493
Hepatitis A	3.4	0.000764732		1.6	0.000261523
Hepatitis B	9.4	0.00211426		3.6	0.000588428
Hepatitis C	7.4	0.00166442		3.6	0.000588428
Pneumonia	305	0.068601		94	0.0153645
Inflammatory disease *	1089.6	0.245074		1099	0.179634
Urinary tract infection / Cystitis	368	0.082771		359.8	0.0588101
Pyelonephritis	32.4	0.00728745		31.6	0.00516509
Arthritis	249.4	0.0560954		276.6	0.0452109
Bursitis	161.4	0.0363023		190.8	0.0311867
Inflammation (other body parts)	472	0.106163		408.4	0.0667538
Tropical diseases	4.8	0.00107962		2.4	0.000392285
Plaster cast and location	194	0.0436347		36	0.00588428
Complete leg	49	0.0110211		6	0.000980713
Circular knee cast (ankle free)	3	0.000674764		1	0.000163452
Lower leg	130	0.0292398		24	0.00392285
Foot	12	0.00269906		5	0.000817261
Hemorheologic and coagulation predictor variables	MEAN	SD		MEAN	SD
Factor VIII activity	138.937	44.2064		111.352	39.6654
von Willebrand Factor (vWF) antigen level	147.397	56.0928		110.877	48.1867
Factor XI activity	105.34	21.1184		100.099	19.8289
Percentage of monocytes	6.27768	2.11581		5.82348	2.09132
Total cysteine	236.18	50.391		225.499	50.2355
Red cell Distribution With (RDW)	13.1827	1.32767		12.7561	1.09358
Genetic predictor variables	no.	%
Prothrombin mutation
G20210A mutation	237	0.0533063		117	0.0191239
Factor V Leiden mutation
AG mutation	673	0.151372		316	0.0516509
AA mutation	26	0.00584795		9	0.00147107
Non-O bloodtype
OX type	2408	0.54161		2626	0.429225
Non-O type	593	0.133378		721	0.117849
* Does not add up to total percentage as some patients had multiple diseases.
** Original data, controls not weighted
