# Supplementary material for: Venous Thrombosis Risk after Cast Immobilization of the Lower Extremity: Derivation and Validation of a Clinical Prediction Score, L-TRiP(cast), in Three Population-Based Case–Control Studies
Source: PLoS Med. 2015 Nov 10;12(11):e1001899. doi: 10.1371/journal.pmed.1001899 (PMC4640574; doi:10.1371/journal.pmed.1001899)
Supplement: S2 Table — (XLSX) [file pmed.1001899.s005.xlsx]

## Sheet: S5 Table
S2 Table. Univariate and multivariate analyses showing ORs for VTE, comparing cases and controls								Full	Restricted	Clinical
	Univariate				Full model
Acquired predictor variables	OR*	95% CI			OR*	95% CI
Age								v	v	v
<35 years	ref	-	-
≥35 years and <55 years	1.96418	1.7632	2.18807		1.59711	1.36269	1.87185
≥55 years	3.23	2.89	3.62		2.00098	1.64736	2.4305
Sex - male	0.81	0.74	0.88		1.87132	1.61032	2.17462	v	v	v
Body Mass Index (BMI) kg/m2								v	v	v
<25	ref	-	-		ref	-	-
≥25 and <30	1.67051	1.51721	1.8393		1.45	1.44575	1.27308
≥30 and <35	2.13424	1.86745	2.43915		1.53	1.51707	1.23069
≥35	3.09663	2.47538	3.87378		1.8774	1.34205	2.6263
Smoking								v
never	ref	-	-		ref
former	1.57845	1.42586	1.74738		1.25504	1.09553	1.43778
current	1.33597	1.20814	1.4774		1.51094	1.32961	1.717
Varicose veins	2.40739	2.17837	2.6605		1.74394	1.46321	2.07852	v
Cancer within the past 5 years	7.29716	5.86977	9.07166		4.82045	3.59647	6.46099	v		v
Congestive heart failure	2.28036	1.52132	3.41812		1.658	0.877589	3.1324	v
Comorbidity	2.26275	1.91079	2.67954		1.46226	1.11562	1.91659	v		v
Cerebrovascular events	2.20122	1.64701	2.94191		1.31868	0.869996	1.99876	v
Family history of VTE (first-degree)	ref	-	-		ref	-	-	v	v	v
1 family member	2.58696	2.33201	2.86979		1.90391	1.65426	2.19124
>1 family member	3.77816	1.50857	9.46225		3.07858	1.01029	9.3811
Hospital admission within the past 3 months	8.13317	6.68903	9.88909		3.60093	2.73302	4.74445	v		v
Bedridden within the past 3 months	3.30676	2.76074	3.96078		2.35312	1.83625	3.0155	v	v	v
Paralysis (partial)	5.39005	2.92549	9.93087		3.29696	1.40156	7.75556	v
Surgery within the past 3 months	7.1593	5.87903	8.71836		3.5226	2.72693	4.55042	v	v	v
Pregnancy or puerperium	2.20058	1.67026	2.89929		6.13201	3.95738	9.50162	v		v
Current use of antipsychotic medication	3.45165	2.02008	5.89772		2.90613	1.48332	5.69371	v
Current use of tamoxifen	11.6092	3.26901	41.2276		1.55447	0.404699	5.97078	v
Current use of hormonal replacement therapy	1.52055	1.18301	1.95439		1.54801	1.07362	2.232	v
Current use of oral contraceptives	2.04233	1.83532	2.2727		7.31493	6.04736	8.8482	v	v	v
Superficial vein thrombosis	7.31336	5.75157	9.29924		3.55983	2.57094	4.92909	v		v
Hepatitis	3.52415	1.3411	9.2608		4.54677	0.880504	23.4787	v
Pneumonia	4.78004	3.622	6.30833		3.3762	2.32053	4.91211	v		v
Plaster cast and location								v	v	v
No plaster (in lower extremities)	ref	-	-		ref	-	-
Complete leg	10.652	4.26926	26.5773		11.1339	4.02928	30.7659
Circular knee cast (ankle free)	3.71893	0.386656	35.7694		1.81496	0.173107	19.0291
Lower leg	8.65091	5.48115	13.6537		9.6326	5.27694	17.5835
Foot	4.03171	1.41152	11.5157		1.52046	0.312097	7.40731
Hemorheologic and coagulation predictor variables	OR*	95% CI			OR	95% CI
Factor VIII activity (%), 100%=1 IU/ml								v	v
<92	ref	-	-		ref	-	-
>=92 <126	2.20221	1.84991	2.62161		1.62678	1.15779	2.28573
>=126	5.52483	4.4585	6.84618		2.88183	1.80132	4.6105
von Willebrand Factor (vWF) antigen level (%)								v
<89	ref	-	-		ref
>=89 <126	2.17977	1.83615	2.5877		1.63027	1.16075	2.28971
>=126	6.21139	5.44977	7.07945		3.20533	2.2241	4.61944
Factor XI activity (%), 100%=1 IU/ml								v
<91	ref	-	-		ref
>=91 <108	1.28554	1.10847	1.49088		1.09364	0.908043	1.31718
>=108	2.01443	1.68579	2.40714		1.39358	1.071	1.81332
Percentage of monocytes (%)								v
<4,9	ref	-	-		ref
>=4,9 <6,7	1.27548	1.13578	1.43237		1.46747	1.2383	1.73904
>=6,7	1.52403	1.30953	1.77368		1.90908	1.52953	2.38281
Total cysteine (µM)								v
<0,29	ref	-	-		ref
>=0,29 <0,40	1.48588	1.29476	1.70521		1.39308	1.13179	1.71471
>=0,40	1.96875	1.76049	2.20164		1.44766	1.17323	1.78627
Red cell Distribution With (RDW) (%)								v
<12,3	ref	-	-		ref
>=12,3 <13,1	1.36466	1.20076	1.55093		1.28821	1.07025	1.55055
>=13,1	2.32147	1.91829	2.80939		1.96824	1.60176	2.41857
Genetic predictor variables	OR*	95% CI			OR	95% CI
Prothrombin mutation								v	v
G20210A mutation	2.71913	1.99095	3.71364		2.76964	2.06201	3.72014
Factor V Leiden mutation								v
GG	ref	-	-		ref
AG mutation	3.19224	2.64632	3.85078		3.21031	2.60773	3.95214
AA mutation	3.97034	1.02165	15.4295		5.67805	1.63702	19.6944
Non-O bloodtype								v	v
O type	ref	-	-		ref
OX type	2.00747	0.810181	4.97411		1.41409	0.466977	4.28209
Non-O type	2.74665	1.39649	5.40217		1.85603	0.795546	4.33017
*Weighted analyses
