# Supplementary material for: Venous Thrombosis Risk after Cast Immobilization of the Lower Extremity: Derivation and Validation of a Clinical Prediction Score, L-TRiP(cast), in Three Population-Based Case–Control Studies
Source: PLoS Med. 2015 Nov 10;12(11):e1001899. doi: 10.1371/journal.pmed.1001899 (PMC4640574; doi:10.1371/journal.pmed.1001899)
Supplement: S1 Weights — (XLSX) [file pmed.1001899.s006.xlsx]

## Sheet: Weights Control Subjects
S1 Table. Table of weights assigned to different strata for control individuals
Sex	Age in Years	Weight		Sex	Age in Years	Weight
Men	18	4.8118		Women	18	*
Men	19	6.02137		Women	19	3.49359
Men	20	4.59992		Women	20	3.14288
Men	21	3.1438		Women	21	2.61804
Men	22	3.38189		Women	22	1.83114
Men	23	3.16236		Women	23	1.5145
Men	24	3.45413		Women	24	1.45553
Men	25	2.53981		Women	25	1.31138
Men	26	2.35803		Women	26	1.8721
Men	27	1.75737		Women	27	1.26557
Men	28	2.17149		Women	28	1.47393
Men	29	1.51993		Women	29	1.36153
Men	30	1.47218		Women	30	1.15434
Men	31	1.26924		Women	31	1.37892
Men	32	1.32455		Women	32	1.02122
Men	33	1.29553		Women	33	1.08937
Men	34	1.09573		Women	34	0.878746
Men	35	1.52162		Women	35	1.42088
Men	36	1.93339		Women	36	1.42466
Men	37	1.0893		Women	37	1.15877
Men	38	1.18353		Women	38	1.10946
Men	39	1.17277		Women	39	0.943942
Men	40	1.09476		Women	40	0.885832
Men	41	1.17181		Women	41	0.871967
Men	42	0.995449		Women	42	0.790453
Men	43	0.9372		Women	43	0.969358
Men	44	0.88917		Women	44	0.73882
Men	45	0.995179		Women	45	0.852017
Men	46	0.858607		Women	46	0.896549
Men	47	0.934148		Women	47	0.683199
Men	48	0.951729		Women	48	0.768579
Men	49	0.965812		Women	49	0.800713
Men	50	0.82109		Women	50	0.901779
Men	51	0.668464		Women	51	0.739497
Men	52	0.861822		Women	52	0.790158
Men	53	0.927113		Women	53	0.683475
Men	54	0.87904		Women	54	0.856404
Men	55	0.629287		Women	55	0.625937
Men	56	0.768162		Women	56	0.528232
Men	57	0.654242		Women	57	0.58195
Men	58	0.700542		Women	58	0.422281
Men	59	0.716925		Women	59	0.482355
Men	60	0.738738		Women	60	0.558716
Men	61	0.750729		Women	61	0.799489
Men	62	0.704167		Women	62	0.700462
Men	63	0.664871		Women	63	0.4959
Men	64	0.841534		Women	64	0.622455
Men	65	0.742492		Women	65	0.767978
Men	66	0.766237		Women	66	0.603338
Men	67	0.581963		Women	67	0.758684
Men	68	0.82099		Women	68	0.948177
Men	69	0.821243		Women	69	0.858431
Men	70	1.12655		Women	70	2.18092
* No women in this age category
